# Supplementary material for: The Prognostic Role of Spot Urinary Sodium and Chloride in a Cohort of Hospitalized Advanced Heart Failure Patients: A Pilot Study
Source: Life (Basel). 2023 Mar 5;13(3):698. doi: 10.3390/life13030698 (PMC10054455; doi:10.3390/life13030698)
Supplement: Supplementary file 1 [file life-13-00698-s001.zip]

Archive with 1 entries (1 files):
- life-2213077-supplementary.pdf
